# Supplementary material for: 2-(4-Methoxy­phen­yl)-4,5-dihydro-1H-imidazole
Source: Acta Crystallogr Sect E Struct Rep Online. 2009 Mar 19;65(Pt 4):o798. doi: 10.1107/S1600536809009106 (PMC2968807; doi:10.1107/S1600536809009106)
Supplement: Supplementary file 2 [file e-65-0o798-Isup2.hkl]

# 
# h,k,l, Fc-squared, Fo-squared, sigma(Fo-squared) and status flag 
# 
data_I
_shelx_title ' hk24m in Pna2(1)      (100K)' 
_shelx_refln_list_code          4 
_shelx_F_calc_maximum      124.12 
_exptl_crystal_F_000       376.00 
_reflns_d_resolution_high  0.7696 
 
loop_ 
 _symmetry_equiv_pos_as_xyz 
 'x, y, z' 
 '-x, -y, z+1/2' 
 'x+1/2, -y+1/2, z' 
 '-x+1/2, y+1/2, z+1/2' 
 
_cell_length_a    10.0574 
_cell_length_b    13.2532 
_cell_length_c     6.8321 
_cell_angle_alpha  90.000 
_cell_angle_beta   90.000 
_cell_angle_gamma  90.000 
 
_shelx_F_squared_multiplier     1.000 
 
loop_ 
 _refln_index_h 
 _refln_index_k 
 _refln_index_l 
 _refln_F_squared_calc 
 _refln_F_squared_meas 
 _refln_F_squared_sigma 
 _refln_observed_status 
   2   0   0    15406.46    14402.83     87.34 o 
   4   0   0     2165.38     2257.30     29.87 o 
   6   0   0     1090.46     1043.18     13.59 o 
   8   0   0      251.71      240.00      9.83 o 
  10   0   0       83.40       75.40     18.37 o 
  12   0   0       78.62       92.31     21.64 o 
   1   1   0      349.45      335.76      3.46 o 
   2   1   0      330.83      286.49      3.32 o 
   3   1   0       15.69       14.07      1.98 o 
   4   1   0      466.41      456.55      4.65 o 
   5   1   0        2.36        0.95      1.96 o 
   6   1   0        2.32        1.49      2.70 o 
   7   1   0      337.95      333.26      6.63 o 
   8   1   0      876.47      857.46      9.10 o 
   9   1   0      118.48      132.27     10.27 o 
  10   1   0      433.44      432.30     19.79 o 
  11   1   0       36.53       36.14     17.58 o 
  12   1   0        5.89      -19.63     10.89 o 
  13   1   0        4.40      -10.65     13.94 o 
   0   2   0     1095.40     1083.30     12.51 o 
   1   2   0     1374.32     1341.09      7.54 o 
   2   2   0       12.97       17.29      1.72 o 
   3   2   0       55.61       52.99      2.11 o 
   4   2   0      346.80      367.15      4.50 o 
   5   2   0      269.08      270.69      3.95 o 
   6   2   0        1.04        0.88      1.99 o 
   7   2   0       42.13       43.46      3.23 o 
   8   2   0      488.48      498.38      7.39 o 
   9   2   0      168.11      180.84     11.61 o 
  10   2   0      309.16      315.55     13.76 o 
  11   2   0        3.53        4.40     10.87 o 
  12   2   0        5.74       -8.81     11.29 o 
   1   3   0      152.91      141.83      3.12 o 
   2   3   0      366.19      358.26      3.79 o 
   3   3   0      572.41      578.33      5.26 o 
   4   3   0       10.61       16.08      1.93 o 
   5   3   0       13.53       15.67      2.18 o 
   6   3   0        2.76        0.35      1.83 o 
   7   3   0      356.87      347.19      5.01 o 
   8   3   0       26.71       26.77      4.42 o 
   9   3   0      300.86      297.05     13.21 o 
  10   3   0       63.51       77.65     10.07 o 
  11   3   0       15.50        4.04     12.14 o 
  12   3   0       22.70       19.12     12.96 o 
   0   4   0      420.98      394.07     10.52 o 
   1   4   0     1124.06     1061.82      7.44 o 
   2   4   0      984.95      964.54      6.57 o 
   3   4   0      527.24      526.31      5.33 o 
   4   4   0      158.87      164.60      3.68 o 
   5   4   0      661.69      682.10      7.17 o 
   6   4   0       53.18       58.44      3.61 o 
   7   4   0      104.83      122.97      4.62 o 
   8   4   0       24.49       16.14      6.56 o 
   9   4   0       35.54       36.07      8.51 o 
  10   4   0       31.84       28.85      9.02 o 
  11   4   0        0.00       -4.21      8.35 o 
  12   4   0       74.42       72.02     15.08 o 
   1   5   0      139.12      128.13      3.51 o 
   2   5   0       84.69       81.96      2.37 o 
   3   5   0      232.74      239.83      3.92 o 
   4   5   0      256.19      276.50      4.66 o 
   5   5   0      990.95     1059.79      8.99 o 
   6   5   0      276.46      279.82      5.34 o 
   7   5   0       10.27       10.66      2.58 o 
   8   5   0       62.16       58.14      6.76 o 
   9   5   0       87.54       89.50      9.89 o 
  10   5   0        0.07       -4.24      8.00 o 
  11   5   0        1.21        5.29     10.22 o 
  12   5   0       11.75       15.77     18.68 o 
   0   6   0      154.86      145.31      5.79 o 
   1   6   0      417.96      398.72      5.43 o 
   2   6   0      349.34      353.94      4.39 o 
   3   6   0      555.79      539.75      5.24 o 
   4   6   0       12.11       20.00      2.68 o 
   5   6   0      368.21      379.14      6.03 o 
   6   6   0      328.73      336.73      7.73 o 
   7   6   0        0.57        2.64      5.42 o 
   8   6   0      225.78      216.88      9.10 o 
   9   6   0        2.54        1.19      4.80 o 
  10   6   0       28.85       25.25      9.36 o 
  11   6   0        0.10        1.05      9.00 o 
  12   6   0        0.00       -9.13     12.91 o 
   1   7   0       55.17       60.71      3.08 o 
   2   7   0      297.26      290.26      5.15 o 
   3   7   0        2.47        0.03      1.79 o 
   4   7   0      579.23      571.04      6.86 o 
   5   7   0      119.11      137.42      5.11 o 
   6   7   0       23.42       23.51      5.84 o 
   7   7   0       34.23       50.19      8.64 o 
   8   7   0       47.05       53.22      8.80 o 
   9   7   0       17.93       10.77      6.27 o 
  10   7   0        0.03       -6.03     10.20 o 
  11   7   0        1.03        0.79     21.12 o 
   0   8   0       11.23       13.87      4.52 o 
   1   8   0        1.48        0.87      2.23 o 
   2   8   0        3.05        1.54      2.74 o 
   3   8   0      149.01      142.73      4.27 o 
   4   8   0       16.03       16.28      3.55 o 
   5   8   0       55.90       69.02      4.51 o 
   6   8   0        7.35        8.92      5.07 o 
   7   8   0       54.91       42.43     10.72 o 
   8   8   0        8.10       12.06     10.18 o 
   9   8   0       85.88       81.25     13.21 o 
  10   8   0       27.49       13.98     11.58 o 
  11   8   0        9.09       -7.86     11.81 o 
   1   9   0        5.57        2.67      3.27 o 
   2   9   0       16.15       20.56      3.74 o 
   3   9   0        4.32        8.81      3.59 o 
   4   9   0        3.80        7.33      3.82 o 
   5   9   0        0.86        7.00      5.85 o 
   6   9   0       74.95       88.26      7.58 o 
   7   9   0       60.87       80.30     12.03 o 
   8   9   0       35.37       40.74     11.48 o 
   9   9   0      134.16      111.22     14.82 o 
  10   9   0        0.52       -3.98     11.14 o 
  11   9   0        5.52      -21.32     13.04 o 
   0  10   0       31.99       34.02      7.07 o 
   1  10   0       69.91       71.17      8.21 o 
   2  10   0        6.85        4.83      4.03 o 
   3  10   0        2.35        0.53      3.60 o 
   4  10   0       11.05       14.50      4.95 o 
   5  10   0        7.90       13.33     10.10 o 
   6  10   0        3.79       -2.26     12.76 o 
   7  10   0       17.74       15.39     10.44 o 
   8  10   0       17.20        6.21     10.66 o 
   9  10   0        3.28       -4.30     10.76 o 
  10  10   0       15.93       17.36     17.20 o 
   1  11   0        0.01        4.72      4.40 o 
   2  11   0       31.48       30.53      5.09 o 
   3  11   0        4.38        4.54      5.29 o 
   4  11   0       30.63       40.38     14.09 o 
   5  11   0       10.95       26.75     10.28 o 
   6  11   0       35.83       28.10     10.40 o 
   7  11   0       14.19       14.93     16.01 o 
   8  11   0       93.29       84.36     13.38 o 
   9  11   0        2.94       -3.54     11.21 o 
  10  11   0        6.21      -11.33     11.72 o 
   0  12   0      772.18      774.17     32.22 o 
   1  12   0       61.69       70.47      7.49 o 
   2  12   0      302.99      292.84     11.53 o 
   3  12   0        2.96        4.47      9.50 o 
   4  12   0        1.04      -16.17     14.06 o 
   5  12   0       10.16      -18.19     14.42 o 
   6  12   0       94.18       70.20     19.23 o 
   7  12   0        3.40       -0.01     15.52 o 
   8  12   0      112.01      107.98     22.31 o 
   9  12   0       23.43       18.88     18.85 o 
   1  13   0       29.02        9.75     11.01 o 
   2  13   0      102.67      109.12     14.12 o 
   3  13   0       14.08        8.08     15.76 o 
   4  13   0        0.06       -2.02     15.68 o 
   5  13   0        0.22      -16.78     15.63 o 
   6  13   0       62.81       45.56     18.66 o 
   7  13   0       29.43       35.75     18.66 o 
   8  13   0       19.75       25.42     20.23 o 
   0  14   0        4.27       -6.74     14.89 o 
   1  14   0        0.02       -3.53     10.60 o 
   2  14   0      100.86      104.36     13.90 o 
   3  14   0        0.08        2.59     16.33 o 
   4  14   0       65.61       57.45     20.55 o 
   5  14   0        9.26       -5.09     16.17 o 
   6  14   0       36.35       75.62     21.93 o 
   7  14   0        9.07       -3.80     17.53 o 
   1  15   0       35.67       31.14     12.40 o 
   2  15   0       66.10       55.35     19.45 o 
   3  15   0       50.18       45.82     20.04 o 
   4  15   0       12.96        4.65     18.07 o 
   5  15   0        2.50        3.97     18.43 o 
   6  15   0       40.18       48.99     22.16 o 
   0  16   0        9.69       -6.66     16.68 o 
   1  16   0        1.80       -2.85     11.90 o 
   2  16   0       25.65       25.29     19.12 o 
   3  16   0      124.03      132.91     25.90 o 
   4  16   0       31.41       26.74     20.76 o 
   1  17   0        8.61      -16.36     18.81 o 
   2  17   0       31.24       23.69     21.91 o 
   2   0   1       83.83       84.32      2.99 o 
   4   0   1      298.69      299.41      3.34 o 
   6   0   1       77.58       74.89      2.72 o 
   8   0   1      525.51      495.03      9.92 o 
  10   0   1      161.61      157.57     11.21 o 
  12   0   1       17.17       15.19     12.31 o 
   0   1   1     1253.25     1271.69      6.72 o 
   1   1   1     1891.66     1845.82      5.60 o 
   2   1   1      333.97      322.02      3.31 o 
   3   1   1     1018.32      980.89      4.70 o 
   4   1   1      323.88      355.81      3.83 o 
   5   1   1      123.16      122.21      2.78 o 
   6   1   1      520.99      529.45      4.63 o 
   7   1   1      154.55      158.63      3.19 o 
   8   1   1      257.97      247.33      6.21 o 
   9   1   1       99.80      103.34      5.38 o 
  10   1   1      128.00      142.01      8.90 o 
  11   1   1       26.63       23.98      8.42 o 
  12   1   1       17.67        4.72      8.42 o 
   1   2   1      338.58      323.18      2.42 o 
   2   2   1      666.67      626.62      3.66 o 
   3   2   1      233.73      232.39      2.78 o 
   4   2   1      403.54      439.64      3.94 o 
   5   2   1      641.98      682.85      5.44 o 
   6   2   1      280.29      296.37      3.89 o 
   7   2   1       45.53       47.04      2.50 o 
   8   2   1      331.19      323.81      5.72 o 
   9   2   1      253.60      253.57      6.29 o 
  10   2   1      106.06      117.09      8.59 o 
  11   2   1        5.22       11.80      6.98 o 
  12   2   1        2.09      -14.02      7.99 o 
   0   3   1    13871.07    13437.45     63.94 o 
   1   3   1    13905.22    13469.71     51.40 o 
   2   3   1     1243.62     1225.90      5.58 o 
   3   3   1      275.25      279.61      2.91 o 
   4   3   1      466.33      491.03      3.77 o 
   5   3   1      794.24      796.96      5.87 o 
   6   3   1       10.32       11.61      2.22 o 
   7   3   1      410.37      409.71      5.38 o 
   8   3   1        0.77       -2.69      2.69 o 
   9   3   1      172.56      171.03      6.94 o 
  10   3   1        2.98        4.12      5.65 o 
  11   3   1        2.51        1.08      6.70 o 
  12   3   1       21.42        4.98      8.62 o 
   1   4   1       61.00       61.14      1.38 o 
   2   4   1      372.28      382.69      2.71 o 
   3   4   1       97.58      106.17      2.08 o 
   4   4   1      745.15      772.33      4.93 o 
   5   4   1      134.99      154.32      2.74 o 
   6   4   1       11.60       18.09      1.79 o 
   7   4   1      175.37      181.14      4.33 o 
   8   4   1      369.62      370.09      6.40 o 
   9   4   1       94.87       91.63      5.99 o 
  10   4   1      125.97      138.40      8.60 o 
  11   4   1       57.83       53.43      8.07 o 
  12   4   1       59.97       55.30     10.15 o 
   0   5   1      421.05      427.53      4.18 o 
   1   5   1      228.72      230.74      2.17 o 
   2   5   1       47.35       49.43      1.43 o 
   3   5   1       67.02       75.29      1.94 o 
   4   5   1      155.86      164.52      2.71 o 
   5   5   1       79.45       80.43      2.29 o 
   6   5   1       46.60       45.76      2.53 o 
   7   5   1        6.98        1.82      2.47 o 
   8   5   1      119.11      115.89      6.15 o 
   9   5   1      142.86      147.04      6.90 o 
  10   5   1      164.62      167.74      8.79 o 
  11   5   1        8.23       12.53      7.15 o 
  12   5   1       15.09        5.00      7.69 o 
   1   6   1      246.82      241.17      2.44 o 
   2   6   1      307.79      301.01      3.14 o 
   3   6   1      136.32      138.11      2.48 o 
   4   6   1       88.62       92.47      2.44 o 
   5   6   1        1.19       -0.46      1.84 o 
   6   6   1       84.13       90.31      3.40 o 
   7   6   1       58.47       70.15      4.57 o 
   8   6   1      227.85      228.88      7.95 o 
   9   6   1        2.66       -3.99      3.26 o 
  10   6   1      127.70      123.67      8.64 o 
  11   6   1       40.57       42.32      7.17 o 
  12   6   1        2.36      -14.48      8.34 o 
   0   7   1      150.30      150.44      3.51 o 
   1   7   1      259.74      265.16      2.62 o 
   2   7   1      110.83      116.28      2.36 o 
   3   7   1      205.44      207.08      2.97 o 
   4   7   1       87.58       89.12      2.73 o 
   5   7   1       30.34       33.51      2.52 o 
   6   7   1       36.35       35.93      3.34 o 
   7   7   1       16.04       14.38      4.52 o 
   8   7   1       47.38       48.44      5.28 o 
   9   7   1       13.94       11.43      7.06 o 
  10   7   1       22.70       11.04      4.54 o 
  11   7   1       33.87       27.84      9.34 o 
   1   8   1       54.29       53.31      1.96 o 
   2   8   1        9.99       13.02      1.86 o 
   3   8   1       86.87       87.17      2.81 o 
   4   8   1      124.84      130.09      3.58 o 
   5   8   1      130.96      141.42      4.06 o 
   6   8   1      173.05      174.86      7.22 o 
   7   8   1        2.96       13.32      5.28 o 
   8   8   1       95.75       88.53      8.95 o 
   9   8   1       41.09       36.86      8.20 o 
  10   8   1        2.11      -13.14      7.24 o 
  11   8   1        8.11        0.22      8.60 o 
   0   9   1      460.54      478.90      6.48 o 
   1   9   1      562.08      567.60      6.19 o 
   2   9   1       31.22       34.40      2.71 o 
   3   9   1      184.29      187.96      4.45 o 
   4   9   1       29.59       28.29      3.16 o 
   5   9   1      138.95      146.52      5.14 o 
   6   9   1        3.74       13.67      5.13 o 
   7   9   1      219.06      209.52     10.70 o 
   8   9   1        2.27        4.94      7.33 o 
   9   9   1       70.27       64.56      9.07 o 
  10   9   1       14.42       10.93     11.58 o 
  11   9   1        6.75        0.12      9.13 o 
   1  10   1        7.59        8.79      3.12 o 
   2  10   1      138.87      138.06      5.02 o 
   3  10   1       28.90       33.75      3.48 o 
   4  10   1       54.46       65.32      4.30 o 
   5  10   1       73.06       75.85      5.55 o 
   6  10   1       18.50       12.67      6.73 o 
   7  10   1       47.47       51.52      8.20 o 
   8  10   1       43.29       38.82      8.36 o 
   9  10   1        1.64        1.94      7.70 o 
  10  10   1        2.28        3.04      8.46 o 
   0  11   1        1.86        2.60      4.43 o 
   1  11   1       14.55       14.11      3.36 o 
   2  11   1       48.08       46.42      4.33 o 
   3  11   1       52.97       67.38      9.30 o 
   4  11   1       24.48       39.57      4.49 o 
   5  11   1       15.04       20.22      7.41 o 
   6  11   1       26.13       19.00      7.29 o 
   7  11   1       13.69        0.45      7.37 o 
   8  11   1       15.08        4.48      7.76 o 
   9  11   1       13.35        4.57      8.23 o 
   1  12   1       34.73       35.25      8.71 o 
   2  12   1       85.57      103.80      7.33 o 
   3  12   1       30.63       25.38      8.60 o 
   4  12   1       21.08       19.42      8.65 o 
   5  12   1       27.54       31.69     12.06 o 
   6  12   1       55.83       59.06     13.44 o 
   7  12   1       19.48        9.86     11.90 o 
   8  12   1       25.54       32.12     13.23 o 
   9  12   1        5.60       -4.71     17.61 o 
   0  13   1       24.00       18.60     11.95 o 
   1  13   1       25.43       12.83      9.98 o 
   2  13   1       41.61       33.08      9.59 o 
   3  13   1       60.58       54.97     10.29 o 
   4  13   1      126.92      129.52     17.61 o 
   5  13   1       27.47       24.16     12.49 o 
   6  13   1       31.64       31.01     12.72 o 
   7  13   1        6.31        9.00     12.48 o 
   8  13   1        5.38       -5.64     12.53 o 
   1  14   1       12.30        5.03      7.29 o 
   2  14   1       15.06        4.46      9.16 o 
   3  14   1      108.57      114.84     12.11 o 
   4  14   1      159.70      160.40     24.00 o 
   5  14   1       88.04       65.43     14.51 o 
   6  14   1      117.69       89.83     16.18 o 
   7  14   1        0.23       -0.87     13.04 o 
   0  15   1       97.24      104.35     14.56 o 
   1  15   1      103.57      109.53     12.33 o 
   2  15   1       12.23       -6.97      9.20 o 
   3  15   1       62.33       69.50     14.66 o 
   4  15   1       25.05        7.50     12.75 o 
   5  15   1       64.16       51.53     15.07 o 
   6  15   1       13.51        3.64     14.02 o 
   1  16   1       28.99        8.57     10.36 o 
   2  16   1       61.04       43.48     14.73 o 
   3  16   1       31.01       24.91     14.27 o 
   4  16   1       42.28       39.34     15.21 o 
   0  17   1       15.22       23.76     20.04 o 
   1  17   1       13.93        1.25     11.11 o 
   0   0   2     2353.70     2300.80     13.66 o 
   2   0   2      324.62      315.63      3.23 o 
   4   0   2     1071.99     1149.48     15.85 o 
   6   0   2      326.02      338.01      6.71 o 
   8   0   2      301.57      273.87      9.82 o 
  10   0   2       59.24       64.82      9.18 o 
  12   0   2       58.68       83.46     14.37 o 
   1   1   2       65.99       68.41      1.43 o 
   2   1   2      126.57      128.70      1.68 o 
   3   1   2     1008.98     1033.54      4.87 o 
   4   1   2      659.52      717.51      4.38 o 
   5   1   2      759.59      804.31      5.52 o 
   6   1   2      121.49      148.12      3.25 o 
   7   1   2       11.87       12.36      2.42 o 
   8   1   2       75.86       80.70      4.73 o 
   9   1   2        7.05        5.35      3.94 o 
  10   1   2       32.61       34.60      5.32 o 
  11   1   2       13.51       15.38      6.58 o 
  12   1   2       21.92       26.63      8.91 o 
   0   2   2      578.91      578.14      4.86 o 
   1   2   2      501.56      504.35      2.98 o 
   2   2   2      188.44      177.45      1.98 o 
   3   2   2      404.11      431.46      3.24 o 
   4   2   2      386.48      408.55      3.83 o 
   5   2   2      155.16      159.86      3.09 o 
   6   2   2      273.26      270.35      4.45 o 
   7   2   2      307.66      289.22      6.25 o 
   8   2   2       73.46       74.88      4.75 o 
   9   2   2       49.49       49.70      4.29 o 
  10   2   2       51.30       30.77      6.80 o 
  11   2   2       45.39       41.83      7.32 o 
  12   2   2       11.07       10.87      8.60 o 
   1   3   2      119.74      114.74      2.00 o 
   2   3   2      135.28      134.68      1.80 o 
   3   3   2       52.80       50.01      1.54 o 
   4   3   2       19.45       23.98      1.76 o 
   5   3   2      106.75      101.55      2.85 o 
   6   3   2        2.12        2.21      2.58 o 
   7   3   2      158.64      159.08      4.58 o 
   8   3   2       18.31       20.20      3.68 o 
   9   3   2      290.21      270.62      6.67 o 
  10   3   2       19.24       15.36      6.37 o 
  11   3   2       30.33       23.34      7.06 o 
  12   3   2        7.00       14.56      7.46 o 
   0   4   2      853.16      872.52      6.66 o 
   1   4   2      842.63      871.45      4.50 o 
   2   4   2        7.24       12.22      1.27 o 
   3   4   2      181.96      180.94      2.65 o 
   4   4   2       94.54       90.89      2.30 o 
   5   4   2        5.76        2.44      1.67 o 
   6   4   2       55.79       59.98      3.20 o 
   7   4   2      122.74      120.76      4.45 o 
   8   4   2      259.31      231.06      5.80 o 
   9   4   2       18.37       17.51      4.85 o 
  10   4   2       50.09       41.97      7.09 o 
  11   4   2       55.83       58.63      8.86 o 
  12   4   2       36.84       37.57      8.36 o 
   1   5   2      353.33      358.00      3.05 o 
   2   5   2       54.46       54.69      1.75 o 
   3   5   2      250.96      271.26      3.31 o 
   4   5   2      107.50      108.95      2.57 o 
   5   5   2        2.31        4.75      2.46 o 
   6   5   2       16.89       13.74      2.89 o 
   7   5   2       61.81       72.19      4.35 o 
   8   5   2      364.39      338.97      6.83 o 
   9   5   2       90.44       95.96      7.01 o 
  10   5   2      105.89      104.65      7.64 o 
  11   5   2        3.14       -2.50      6.49 o 
  12   5   2        5.14       -2.69      7.63 o 
   0   6   2     9040.34     9212.04     45.10 o 
   1   6   2      456.93      402.08      3.30 o 
   2   6   2     1851.89     1881.88      7.83 o 
   3   6   2       26.34       33.51      1.80 o 
   4   6   2       92.73      100.22      3.02 o 
   5   6   2       69.27       65.38      3.71 o 
   6   6   2      259.63      238.19      5.17 o 
   7   6   2        2.45        1.16      3.62 o 
   8   6   2      205.33      200.18      7.15 o 
   9   6   2       51.50       44.77      7.08 o 
  10   6   2       16.84        9.74      5.78 o 
  11   6   2        8.28       -0.77      6.91 o 
   1   7   2      118.15      118.37      2.20 o 
   2   7   2       66.52       66.67      2.06 o 
   3   7   2       51.67       54.29      2.35 o 
   4   7   2       22.85       20.56      2.61 o 
   5   7   2       26.28       27.47      3.43 o 
   6   7   2       60.84       62.45      3.89 o 
   7   7   2      171.80      166.38      5.87 o 
   8   7   2      158.81      159.91      7.48 o 
   9   7   2       89.62       75.63      9.07 o 
  10   7   2       96.11      104.80      8.83 o 
  11   7   2       66.10       55.81     13.95 o 
   0   8   2       28.43       34.26      2.81 o 
   1   8   2       44.90       48.99      1.97 o 
   2   8   2      121.62      132.75      2.61 o 
   3   8   2       14.69       13.99      2.36 o 
   4   8   2       35.80       42.75      3.20 o 
   5   8   2       89.69       93.56      4.82 o 
   6   8   2       29.92       42.41      3.97 o 
   7   8   2       15.64       21.01      6.77 o 
   8   8   2        9.59       10.81      6.19 o 
   9   8   2       69.86       67.60      9.01 o 
  10   8   2      139.86      124.18     10.80 o 
  11   8   2        8.22        0.34      8.52 o 
   1   9   2      130.06      129.09      3.35 o 
   2   9   2      287.39      279.84      4.47 o 
   3   9   2      218.45      220.80      6.00 o 
   4   9   2       30.55       28.13      4.25 o 
   5   9   2       14.19       17.32      3.92 o 
   6   9   2      107.33      124.54      8.40 o 
   7   9   2       38.28       48.64      6.48 o 
   8   9   2       28.75       16.66      7.67 o 
   9   9   2       55.78       56.52      8.94 o 
  10   9   2       16.10        1.44      8.27 o 
   0  10   2       25.04       21.19      6.48 o 
   1  10   2      128.17      150.66      5.38 o 
   2  10   2      107.49      119.05      5.77 o 
   3  10   2      238.22      229.88      7.63 o 
   4  10   2      168.16      200.23      7.03 o 
   5  10   2      191.04      204.30      9.83 o 
   6  10   2       55.83       46.42      7.72 o 
   7  10   2       24.12       26.70      7.64 o 
   8  10   2        4.54       -0.24      7.41 o 
   9  10   2       27.23       15.52      8.39 o 
  10  10   2       12.34       -0.38      8.79 o 
   1  11   2        2.27       -3.22      6.52 o 
   2  11   2       85.02       77.44      8.11 o 
   3  11   2      177.31      188.23     12.35 o 
   4  11   2      189.17      207.26     11.65 o 
   5  11   2      481.11      464.33     13.14 o 
   6  11   2      158.87      162.24     12.20 o 
   7  11   2       14.99       13.39      9.66 o 
   8  11   2       40.97       27.13      8.35 o 
   9  11   2       13.69       -8.41      8.07 o 
   0  12   2       39.23       47.05     14.53 o 
   1  12   2       12.75       18.75      7.11 o 
   2  12   2       52.91       66.10      9.98 o 
   3  12   2      106.31      108.30     11.18 o 
   4  12   2       20.43       17.80      4.47 o 
   5  12   2      127.53      119.60     15.33 o 
   6  12   2      133.53      142.32     16.08 o 
   7  12   2       23.03       16.44     11.93 o 
   8  12   2       35.80       34.35     10.49 o 
   1  13   2       10.48       14.35      7.56 o 
   2  13   2       85.79       86.14     11.03 o 
   3  13   2       39.81       42.10     10.10 o 
   4  13   2      191.03      111.54     68.30 o 
   5  13   2       28.15       23.70     12.58 o 
   6  13   2       21.59        3.11     12.09 o 
   7  13   2        1.81       -4.34     11.99 o 
   8  13   2       34.11       12.66     13.90 o 
   0  14   2        1.67      -12.80      8.38 o 
   1  14   2       23.37       20.04      9.73 o 
   2  14   2        9.42        2.78      9.39 o 
   3  14   2        6.77        2.81      9.20 o 
   4  14   2        4.09      -10.99     11.32 o 
   5  14   2        4.72      -17.76     11.99 o 
   6  14   2       37.21       33.51     18.43 o 
   7  14   2       10.41       -2.13     14.11 o 
   1  15   2       14.10        7.00      9.86 o 
   2  15   2       42.99       31.55     10.72 o 
   3  15   2       10.39       -0.41      9.95 o 
   4  15   2        7.62      -20.16     12.15 o 
   5  15   2       16.95        8.86     13.21 o 
   0  16   2       55.95       30.49     19.83 o 
   1  16   2       55.46       53.17     12.35 o 
   2  16   2       25.95       13.99     11.11 o 
   3  16   2        1.25      -14.20     13.19 o 
   2   0   3      256.99      243.29      3.35 o 
   4   0   3      161.41      146.75      3.13 o 
   6   0   3       18.51       24.11      3.94 o 
   8   0   3      195.89      185.29      7.83 o 
  10   0   3      137.09      140.45      9.63 o 
  12   0   3       63.68       98.02     15.14 o 
   0   1   3      585.04      605.73      5.04 o 
   1   1   3      166.76      179.82      2.20 o 
   2   1   3       21.44       24.63      1.25 o 
   3   1   3       64.11       72.34      1.68 o 
   4   1   3      319.67      334.15      3.47 o 
   5   1   3       32.80       38.80      2.16 o 
   6   1   3       11.37        8.17      2.71 o 
   7   1   3        3.04        1.31      3.14 o 
   8   1   3      189.70      177.03      5.76 o 
   9   1   3       10.44        4.55      4.07 o 
  10   1   3       50.79       45.77      5.26 o 
  11   1   3       29.82       31.07      7.03 o 
  12   1   3       49.74       60.91      9.91 o 
   1   2   3       86.32       96.80      1.87 o 
   2   2   3      259.06      283.52      2.60 o 
   3   2   3      100.54      106.85      2.06 o 
   4   2   3      469.40      477.71      4.24 o 
   5   2   3       95.80      116.48      3.10 o 
   6   2   3       56.72       63.12      2.90 o 
   7   2   3       17.11        9.09      3.40 o 
   8   2   3      121.40      112.49      5.27 o 
   9   2   3       18.99        9.32      4.19 o 
  10   2   3       70.07       64.51      6.60 o 
  11   2   3        9.44        7.00      6.28 o 
  12   2   3       48.90       65.96     10.87 o 
   0   3   3     1795.83     1883.63     11.10 o 
   1   3   3     1198.42     1274.17      5.87 o 
   2   3   3      214.25      213.62      2.54 o 
   3   3   3       16.10       17.72      1.44 o 
   4   3   3      409.45      415.53      4.24 o 
   5   3   3       69.32       73.70      3.06 o 
   6   3   3       39.83       42.81      2.84 o 
   7   3   3      171.38      165.08      5.32 o 
   8   3   3       19.13       16.44      3.61 o 
   9   3   3      132.26      115.33      6.48 o 
  10   3   3       26.06       28.47      5.94 o 
  11   3   3        8.97       11.96      6.69 o 
  12   3   3       10.55       15.16      7.69 o 
   1   4   3       61.04       64.78      1.83 o 
   2   4   3      278.99      271.43      2.84 o 
   3   4   3      132.95      126.45      2.34 o 
   4   4   3      344.19      354.89      3.81 o 
   5   4   3       55.70       60.88      3.18 o 
   6   4   3      151.38      159.15      4.33 o 
   7   4   3       34.36       31.09      3.82 o 
   8   4   3       35.16       26.21      4.46 o 
   9   4   3       19.84       12.81      4.94 o 
  10   4   3       19.87       15.75      6.21 o 
  11   4   3        4.23       -0.92      6.54 o 
   0   5   3      193.33      190.73      3.87 o 
   1   5   3       76.76       81.78      2.02 o 
   2   5   3      245.25      253.30      3.01 o 
   3   5   3       15.09       18.07      1.50 o 
   4   5   3      150.72      153.84      3.20 o 
   5   5   3       46.41       46.92      3.19 o 
   6   5   3      476.43      469.28      6.97 o 
   7   5   3      137.68      132.20      5.78 o 
   8   5   3       44.53       36.92      4.95 o 
   9   5   3       59.85       58.51      5.75 o 
  10   5   3       46.01       32.51      6.99 o 
  11   5   3       46.30       68.86      8.47 o 
   1   6   3      226.05      224.64      2.99 o 
   2   6   3       38.37       39.86      1.95 o 
   3   6   3      113.26      123.39      2.76 o 
   4   6   3      101.58      101.75      3.26 o 
   5   6   3      116.92      117.77      4.35 o 
   6   6   3        6.48        6.35      2.95 o 
   7   6   3       30.16       33.36      4.58 o 
   8   6   3      102.77      103.82      6.04 o 
   9   6   3       39.82       46.18      6.84 o 
  10   6   3       23.81       26.63      8.29 o 
  11   6   3        8.14       19.08      8.52 o 
   0   7   3       48.99       46.86      2.95 o 
   1   7   3      491.08      502.23      4.54 o 
   2   7   3       32.27       40.94      2.21 o 
   3   7   3      428.85      428.32      4.69 o 
   4   7   3      208.12      216.40      4.86 o 
   5   7   3      202.48      188.74      5.14 o 
   6   7   3      266.19      264.68      5.69 o 
   7   7   3      171.72      158.75      7.27 o 
   8   7   3       50.19       57.17      6.74 o 
   9   7   3       21.29       18.65      6.39 o 
  10   7   3       19.84       18.04      6.96 o 
  11   7   3        3.04       11.39      8.70 o 
   1   8   3       91.25       87.94      2.83 o 
   2   8   3      142.02      150.54      3.32 o 
   3   8   3      175.05      177.53      3.89 o 
   4   8   3      581.57      570.30      7.90 o 
   5   8   3      439.06      428.19      8.02 o 
   6   8   3      298.03      294.49      9.30 o 
   7   8   3       16.10       21.26      5.04 o 
   8   8   3      134.05      135.24     13.99 o 
   9   8   3      110.40      110.95      9.96 o 
  10   8   3       14.33        5.86      8.26 o 
   0   9   3      792.41      776.91     13.01 o 
   1   9   3      888.99      855.42      7.98 o 
   2   9   3      276.78      262.02      5.11 o 
   3   9   3      113.24      129.62      4.12 o 
   4   9   3      173.74      178.84      5.61 o 
   5   9   3      240.93      241.99      7.54 o 
   6   9   3        4.49        6.46      6.27 o 
   7   9   3      122.74      140.29      8.46 o 
   8   9   3       28.36       28.69      7.98 o 
   9   9   3        7.78       10.84      7.82 o 
  10   9   3        6.94        3.03      8.47 o 
   1  10   3       18.68       12.07      3.98 o 
   2  10   3      223.97      226.16     10.05 o 
   3  10   3       57.17       63.81      7.40 o 
   4  10   3      231.95      247.63      8.86 o 
   5  10   3      122.66      146.68      9.24 o 
   6  10   3       23.30       26.24      7.22 o 
   7  10   3       21.45       13.34      7.21 o 
   8  10   3      175.63      174.72     11.17 o 
   9  10   3       10.43       -0.85      8.06 o 
   0  11   3        6.48        5.95      8.07 o 
   1  11   3       34.33       22.80      6.96 o 
   2  11   3        8.45        7.97      7.85 o 
   3  11   3       67.85       68.78      7.74 o 
   4  11   3        3.23        7.98      8.77 o 
   5  11   3       33.86       38.71      7.40 o 
   6  11   3       20.29       34.55     10.41 o 
   7  11   3       37.32       33.32      9.82 o 
   8  11   3        8.45       -2.78      8.82 o 
   9  11   3       48.65       24.74      9.24 o 
   1  12   3       13.42       12.70      8.55 o 
   2  12   3      241.27      229.25     13.77 o 
   3  12   3       17.63       23.60      9.39 o 
   4  12   3       11.77       21.95      9.15 o 
   5  12   3        1.06       -2.06      8.14 o 
   6  12   3       66.33       45.60     13.55 o 
   7  12   3       24.50        8.49      9.17 o 
   8  12   3        1.19       12.39      9.93 o 
   0  13   3      202.90      191.99     18.58 o 
   1  13   3       89.75       83.37     11.24 o 
   2  13   3       13.94       10.16      9.84 o 
   3  13   3       31.27       24.63      9.63 o 
   4  13   3       71.74       74.54     11.25 o 
   5  13   3        1.24        1.99     11.92 o 
   6  13   3        2.22      -15.42     11.89 o 
   7  13   3        9.54       -4.63     12.85 o 
   1  14   3        8.11        1.18      9.15 o 
   2  14   3       12.76        1.20      9.28 o 
   3  14   3        2.98       -6.80      9.19 o 
   4  14   3       10.57        9.90      9.99 o 
   5  14   3        2.94       -5.00     12.66 o 
   6  14   3       47.14       54.15     15.59 o 
   0  15   3       42.29       39.30     20.19 o 
   1  15   3        0.02       -0.39     10.57 o 
   2  15   3       21.28       10.04     10.37 o 
   3  15   3        4.36        1.71     10.56 o 
   4  15   3        2.89        5.62     13.91 o 
   1  16   3        6.96        2.11     14.39 o 
   0   0   4     3545.55     3508.93     23.84 o 
   2   0   4      708.39      705.01      6.35 o 
   4   0   4      275.38      262.10      4.61 o 
   6   0   4       87.23       83.53      5.55 o 
   8   0   4      123.75      111.47      8.28 o 
  10   0   4       24.77       21.85      9.99 o 
   1   1   4      131.82      135.10      2.49 o 
   2   1   4      155.68      147.47      2.52 o 
   3   1   4      114.74      123.79      2.54 o 
   4   1   4        7.66       10.59      1.69 o 
   5   1   4       56.80       59.66      2.90 o 
   6   1   4        2.95       -1.03      2.84 o 
   7   1   4       80.60       84.61      4.78 o 
   8   1   4       59.55       56.37      6.14 o 
   9   1   4       44.86       37.14      5.84 o 
  10   1   4       48.08       46.76      5.49 o 
  11   1   4       20.41       23.93      5.47 o 
   0   2   4      218.06      199.75      3.78 o 
   1   2   4       21.47       27.48      1.56 o 
   2   2   4       45.52       45.72      1.99 o 
   3   2   4       12.21       13.30      1.65 o 
   4   2   4       49.87       56.90      2.35 o 
   5   2   4       86.79       84.64      3.07 o 
   6   2   4       36.43       34.67      3.78 o 
   7   2   4       38.78       42.43      4.05 o 
   8   2   4       65.32       59.76      5.31 o 
   9   2   4       37.00       44.01      5.08 o 
  10   2   4        9.16        6.17      4.62 o 
  11   2   4       18.65       16.31      8.07 o 
   1   3   4       53.55       57.60      1.97 o 
   2   3   4        7.88        4.83      1.50 o 
   3   3   4      133.88      126.69      2.94 o 
   4   3   4       59.75       59.52      2.52 o 
   5   3   4       57.22       65.95      3.25 o 
   6   3   4       40.28       39.40      3.84 o 
   7   3   4       28.36       24.51      4.05 o 
   8   3   4       12.55       12.67      4.44 o 
   9   3   4       55.46       47.34      6.44 o 
  10   3   4       21.80       25.60      7.43 o 
  11   3   4       22.72       31.03      8.00 o 
   0   4   4      419.25      424.85      5.99 o 
   1   4   4      175.29      179.32      3.04 o 
   2   4   4       16.33       16.38      1.79 o 
   3   4   4      370.51      384.67      4.46 o 
   4   4   4      504.91      507.57      5.29 o 
   5   4   4      219.43      208.09      4.77 o 
   6   4   4      266.77      266.55      6.86 o 
   7   4   4      211.42      200.78      6.86 o 
   8   4   4       14.03        8.52      4.32 o 
   9   4   4       20.43       22.46      5.42 o 
  10   4   4       34.90       36.17     10.07 o 
  11   4   4       17.93       23.30      7.30 o 
   1   5   4        8.13        6.41      1.53 o 
   2   5   4      165.93      163.42      3.28 o 
   3   5   4      319.35      314.87      4.03 o 
   4   5   4      706.48      693.90      7.71 o 
   5   5   4      623.06      588.96      7.74 o 
   6   5   4      249.20      238.58      7.09 o 
   7   5   4       52.34       48.23      4.99 o 
   8   5   4       17.12       20.02      4.72 o 
   9   5   4       23.81       37.97      7.83 o 
  10   5   4        4.81        2.13      6.15 o 
  11   5   4        9.35       10.56     10.38 o 
   0   6   4      191.80      181.30      4.91 o 
   1   6   4       11.90       13.27      1.95 o 
   2   6   4       50.52       54.55      2.29 o 
   3   6   4       90.86       93.45      2.88 o 
   4   6   4      478.70      455.61      6.33 o 
   5   6   4       39.42       44.12      3.58 o 
   6   6   4      102.90      100.98      5.67 o 
   7   6   4        9.11        6.75      4.33 o 
   8   6   4       31.92       36.48      5.51 o 
   9   6   4       34.17       35.86      5.10 o 
  10   6   4       17.72       31.95      9.80 o 
   1   7   4       84.24       89.94      2.81 o 
   2   7   4      152.64      148.50      3.55 o 
   3   7   4      372.65      365.17      5.11 o 
   4   7   4      183.79      178.11      4.85 o 
   5   7   4      290.79      292.57      6.52 o 
   6   7   4        2.26        5.14      3.90 o 
   7   7   4        2.46        0.97      4.41 o 
   8   7   4       61.03       75.15      7.07 o 
   9   7   4        3.57       -2.21      5.60 o 
  10   7   4       15.04       21.20      7.88 o 
   0   8   4       17.34       15.39      3.04 o 
   1   8   4      113.35      109.32      3.01 o 
   2   8   4       26.70       29.46      2.65 o 
   3   8   4       79.68       87.06      3.85 o 
   4   8   4       22.04       22.03      4.66 o 
   5   8   4       30.67       30.25      5.65 o 
   6   8   4      307.61      306.37     10.12 o 
   7   8   4       70.77       67.82      7.08 o 
   8   8   4       90.33      106.01      8.20 o 
   9   8   4       16.45       20.97      6.70 o 
   1   9   4        5.89        5.76      2.64 o 
   2   9   4      236.81      218.32      5.13 o 
   3   9   4        4.52        8.48      3.21 o 
   4   9   4        2.41        3.80      3.92 o 
   5   9   4       56.38       79.18     10.72 o 
   6   9   4        2.53       10.79      5.50 o 
   7   9   4       17.22       15.27      8.46 o 
   8   9   4       67.98       63.14      9.76 o 
   9   9   4       16.99        7.84      8.04 o 
   0  10   4      299.10      282.25      9.58 o 
   1  10   4      144.58      134.35      5.12 o 
   2  10   4       78.28       75.20      4.99 o 
   3  10   4       35.08       33.71      7.59 o 
   4  10   4        9.13        8.18      6.51 o 
   5  10   4       13.45       32.12      9.87 o 
   6  10   4       55.13       71.70      7.59 o 
   7  10   4       65.27       72.48      9.66 o 
   8  10   4       22.30       14.71      9.74 o 
   1  11   4       60.35       41.18      9.02 o 
   2  11   4       11.88       10.04      6.25 o 
   3  11   4       24.77       17.33      6.89 o 
   4  11   4       18.66       10.07      6.85 o 
   5  11   4       20.55       25.63      7.43 o 
   6  11   4       21.49       31.15     17.93 o 
   7  11   4       87.62       66.86     12.42 o 
   8  11   4        5.66       -4.52      9.59 o 
   0  12   4      126.67      124.16     27.37 o 
   1  12   4      394.89      323.39     15.13 o 
   2  12   4       88.98       88.25     11.01 o 
   3  12   4       48.82       38.76      9.71 o 
   4  12   4        6.01       15.49      8.80 o 
   5  12   4       16.27       22.55      9.09 o 
   6  12   4       39.18       46.42      8.46 o 
   7  12   4       40.89       17.51     10.30 o 
   1  13   4       34.38       39.21      9.88 o 
   2  13   4       25.84       25.16      9.51 o 
   3  13   4       43.05       46.47     10.58 o 
   4  13   4        0.88        1.58      9.05 o 
   5  13   4        2.99       -7.04      9.99 o 
   6  13   4       38.97       13.89     13.75 o 
   0  14   4       25.51       15.22     17.68 o 
   1  14   4       10.97        4.75     12.19 o 
   2  14   4       47.88       41.27     10.70 o 
   3  14   4       15.37       12.19     10.43 o 
   4  14   4       13.30       17.02     10.49 o 
   1  15   4       17.84       19.60     13.86 o 
   2  15   4       35.69       38.01     11.44 o 
   2   0   5        3.56        1.80      2.21 o 
   4   0   5      140.66      134.52      4.90 o 
   6   0   5       23.92       23.09      5.49 o 
   8   0   5       23.99       22.72      6.25 o 
  10   0   5       12.16       31.07      8.20 o 
   0   1   5      260.89      233.94      5.26 o 
   1   1   5      205.25      198.78      3.52 o 
   2   1   5      109.01      115.63      2.74 o 
   3   1   5       97.11      107.15      2.87 o 
   4   1   5      320.34      305.64      4.64 o 
   5   1   5      155.20      154.44      4.76 o 
   6   1   5      479.89      455.46      8.74 o 
   7   1   5      138.17      146.71      6.39 o 
   8   1   5       13.48       10.63      4.26 o 
   9   1   5       11.73       16.46      4.87 o 
  10   1   5       31.66       46.60      5.77 o 
   1   2   5      171.14      157.78      3.32 o 
   2   2   5      159.28      152.84      3.20 o 
   3   2   5      199.27      188.55      3.48 o 
   4   2   5      619.59      588.19      5.98 o 
   5   2   5      332.72      306.11      5.93 o 
   6   2   5      290.52      272.03      6.73 o 
   7   2   5       13.82       12.35      3.95 o 
   8   2   5        8.61        8.08      4.16 o 
   9   2   5       28.58       32.43      5.78 o 
  10   2   5        7.67       13.49      4.99 o 
   0   3   5      275.28      248.74      5.53 o 
   1   3   5      313.49      301.63      4.11 o 
   2   3   5      232.42      218.58      3.79 o 
   3   3   5       71.69       70.82      2.94 o 
   4   3   5      440.83      413.76      5.65 o 
   5   3   5      128.06      114.85      4.63 o 
   6   3   5       17.49       18.35      3.75 o 
   7   3   5       24.05       23.51      4.31 o 
   8   3   5       18.21       16.09      4.41 o 
   9   3   5        8.21       10.18      4.98 o 
  10   3   5        3.87       10.72      8.29 o 
   1   4   5       24.33       26.23      2.22 o 
   2   4   5      150.89      147.71      3.24 o 
   3   4   5      178.18      169.58      3.79 o 
   4   4   5      226.02      226.36      5.12 o 
   5   4   5       98.07       97.75      5.01 o 
   6   4   5       40.40       41.05      4.79 o 
   7   4   5       15.59       18.04      4.56 o 
   8   4   5      106.65      105.39      7.01 o 
   9   4   5        4.52       13.84      4.84 o 
  10   4   5       49.23       64.86      7.87 o 
   0   5   5       42.80       46.00      3.35 o 
   1   5   5       94.76       90.58      2.93 o 
   2   5   5       24.18       25.70      2.22 o 
   3   5   5       58.77       60.93      3.28 o 
   4   5   5       32.22       29.99      3.60 o 
   5   5   5       26.96       32.48      3.88 o 
   6   5   5       37.54       41.39      4.95 o 
   7   5   5       19.25       23.50      4.77 o 
   8   5   5       15.18       18.77      5.07 o 
   9   5   5       22.00       33.29      9.43 o 
  10   5   5       24.43       41.74      8.44 o 
   1   6   5        2.68       -3.10      1.97 o 
   2   6   5      122.19      119.74      3.28 o 
   3   6   5        5.07        1.37      2.46 o 
   4   6   5       41.82       47.18      4.27 o 
   5   6   5        4.84        4.58      2.95 o 
   6   6   5       21.78       20.45      4.92 o 
   7   6   5       39.45       41.32      4.80 o 
   8   6   5        4.26        9.04      4.50 o 
   9   6   5       41.34       75.59      9.65 o 
   0   7   5      248.30      227.24      6.16 o 
   1   7   5      110.50       98.12      3.07 o 
   2   7   5      114.58      117.90      3.52 o 
   3   7   5       39.24       45.73      3.26 o 
   4   7   5       11.56       10.13      4.53 o 
   5   7   5       29.79       27.14      4.12 o 
   6   7   5       26.02       26.75      5.11 o 
   7   7   5        8.66       11.00      4.89 o 
   8   7   5       41.15       58.82      9.74 o 
   9   7   5       48.06       67.88      8.73 o 
   1   8   5        2.42        0.58      1.95 o 
   2   8   5       89.02       84.87      4.22 o 
   3   8   5       20.21       22.10      3.90 o 
   4   8   5       21.23       17.55      4.00 o 
   5   8   5       63.41       72.92      6.88 o 
   6   8   5        7.37       11.65      5.10 o 
   7   8   5        7.23       20.13      8.00 o 
   8   8   5       23.01       35.26      7.45 o 
   0   9   5      114.17      114.24      7.89 o 
   1   9   5       40.08       26.27      3.60 o 
   2   9   5        4.66        5.75      3.50 o 
   3   9   5        7.97        5.72      3.62 o 
   4   9   5       30.86       36.39      7.37 o 
   5   9   5        6.78        5.13      5.27 o 
   6   9   5       39.03       47.93      8.58 o 
   7   9   5       10.15       17.46      6.13 o 
   8   9   5       24.24       41.06     10.20 o 
   1  10   5       13.65       14.95      4.58 o 
   2  10   5      106.45      109.79      7.51 o 
   3  10   5       15.35       12.05      5.70 o 
   4  10   5       55.93       50.71      8.04 o 
   5  10   5        8.50        8.14      8.12 o 
   6  10   5       21.24       23.37      6.37 o 
   7  10   5       29.18       42.64      9.04 o 
   0  11   5       56.76       57.51     18.32 o 
   1  11   5       21.30       19.08      6.78 o 
   2  11   5       40.13       44.59      7.62 o 
   3  11   5       15.04       21.82      7.08 o 
   4  11   5       20.42       10.80      8.36 o 
   5  11   5       39.21       36.08     10.63 o 
   6  11   5      106.81       94.34      9.92 o 
   1  12   5       15.06       20.46      8.84 o 
   2  12   5       45.40       55.91     10.36 o 
   3  12   5       19.87       26.54      9.51 o 
   4  12   5        0.48        6.35      9.13 o 
   5  12   5       39.11       60.91     20.67 o 
   0  13   5       35.48       28.10     17.85 o 
   1  13   5       30.03       39.14     13.46 o 
   2  13   5        4.12        7.25      9.41 o 
   3  13   5       11.11       11.76      9.97 o 
   4  13   5       24.96       31.34     10.96 o 
   1  14   5       16.82       13.38     13.36 o 
   0   0   6      133.13      136.51      7.25 o 
   2   0   6      184.32      165.20      4.98 o 
   4   0   6      836.08      729.93     14.19 o 
   6   0   6      103.45       88.45     15.73 o 
   8   0   6        5.17        4.71      6.09 o 
   1   1   6       70.78       67.24      2.77 o 
   2   1   6      123.77      115.81      3.28 o 
   3   1   6      306.37      288.50      4.93 o 
   4   1   6      303.17      288.24      5.90 o 
   5   1   6      290.28      261.20      6.56 o 
   6   1   6      188.52      176.23      6.80 o 
   7   1   6       42.73       49.99      5.13 o 
   8   1   6        5.50       11.62      4.44 o 
   9   1   6        5.46        9.88      4.75 o 
   0   2   6      264.53      238.95      5.87 o 
   1   2   6      149.40      137.29      3.43 o 
   2   2   6       21.29       18.34      2.21 o 
   3   2   6      175.23      170.17      4.32 o 
   4   2   6      226.37      214.87      5.89 o 
   5   2   6      114.33      113.26      5.45 o 
   6   2   6      293.41      289.25      7.89 o 
   7   2   6      175.37      170.69      7.60 o 
   8   2   6       34.24       39.22      5.19 o 
   9   2   6       10.46       13.29      4.97 o 
   1   3   6        3.11       -2.44      1.86 o 
   2   3   6      136.47      133.70      3.55 o 
   3   3   6       14.22        9.56      2.43 o 
   4   3   6       29.40       33.69      3.77 o 
   5   3   6       29.05       27.83      4.07 o 
   6   3   6        3.37        7.20      3.80 o 
   7   3   6        8.89       15.49      4.54 o 
   8   3   6       11.45       14.96      4.88 o 
   9   3   6       14.07       16.48      5.88 o 
   0   4   6      138.01      133.33      4.55 o 
   1   4   6      211.83      183.44      3.90 o 
   2   4   6       51.34       52.85      2.99 o 
   3   4   6        4.78        4.27      2.56 o 
   4   4   6       23.61       24.63      3.39 o 
   5   4   6       18.28       19.91      3.97 o 
   6   4   6      103.19      107.96      6.02 o 
   7   4   6       27.30       33.83      5.06 o 
   8   4   6       27.86       31.50      5.42 o 
   9   4   6       15.97       43.32     10.10 o 
   1   5   6       79.29       82.57      3.36 o 
   2   5   6       74.35       70.13      3.39 o 
   3   5   6       45.05       46.17      3.35 o 
   4   5   6       41.20       44.20      3.97 o 
   5   5   6       21.37       23.42      4.11 o 
   6   5   6        0.39        4.50      3.88 o 
   7   5   6       14.97       25.40      4.69 o 
   8   5   6        7.95       24.50      5.17 o 
   0   6   6        7.33        5.41      2.93 o 
   1   6   6      315.29      267.81      4.85 o 
   2   6   6       13.34       13.33      2.90 o 
   3   6   6       27.42       23.20      3.24 o 
   4   6   6       20.13       19.88      3.62 o 
   5   6   6       16.23       20.75      4.12 o 
   6   6   6        4.27        6.88      4.03 o 
   7   6   6       41.60       50.57      5.36 o 
   8   6   6        2.00       11.69      5.11 o 
   1   7   6        6.90        4.24      1.81 o 
   2   7   6        0.06       -3.21      2.54 o 
   3   7   6       14.46       13.06      3.49 o 
   4   7   6        3.97        7.58      3.82 o 
   5   7   6        7.81       10.65      4.43 o 
   6   7   6       34.64       41.40      5.75 o 
   7   7   6        4.46       11.50      5.21 o 
   8   7   6       60.98       69.55      8.65 o 
   0   8   6       31.46       29.21      4.40 o 
   1   8   6       10.82       12.20      2.94 o 
   2   8   6       32.15       33.81      4.18 o 
   3   8   6       20.05       24.31      4.49 o 
   4   8   6       10.65       19.18      4.46 o 
   5   8   6        2.92        7.51      5.13 o 
   6   8   6        3.36       10.70      6.00 o 
   7   8   6       37.76       61.60      9.54 o 
   1   9   6        2.77        6.82      3.96 o 
   2   9   6       10.17       24.33      5.03 o 
   3   9   6        3.52       13.70      4.20 o 
   4   9   6       15.89       25.59      4.75 o 
   5   9   6       11.88       24.83      6.73 o 
   6   9   6       33.11       52.19      8.46 o 
   0  10   6       20.63       36.45     10.06 o 
   1  10   6       38.18       45.74      5.66 o 
   2  10   6        2.22        5.54      4.60 o 
   3  10   6       30.39       50.50      7.81 o 
   4  10   6       23.32       37.30      8.06 o 
   5  10   6       16.37       19.08      7.93 o 
   1  11   6        2.03       12.91      8.68 o 
   2  11   6       45.84       58.44      8.61 o 
   3  11   6        8.96       21.50      7.66 o 
   4  11   6       60.49       80.72     13.37 o 
   0  12   6        9.15       23.79     18.75 o 
   1  12   6        2.11       32.84     13.22 o 
   2  12   6       10.06       12.60      9.26 o 
   3  12   6       10.37       26.84     10.39 o 
   2   0   7      205.04      183.00      7.80 o 
   4   0   7       49.11       59.76      6.62 o 
   6   0   7       21.42       31.68      6.71 o 
   8   0   7        2.54       10.33      7.10 o 
   0   1   7      161.81      157.94      8.57 o 
   1   1   7      119.49      120.18      4.67 o 
   2   1   7      155.79      147.79      5.36 o 
   3   1   7       31.82       28.07      3.59 o 
   4   1   7       59.60       66.02      4.59 o 
   5   1   7        9.88        8.62      3.80 o 
   6   1   7      117.75      123.12      6.63 o 
   7   1   7        3.64        4.14      4.21 o 
   8   1   7       18.78       22.84      5.03 o 
   1   2   7       61.83       62.98      3.89 o 
   2   2   7       30.19       30.10      3.46 o 
   3   2   7      100.79       98.01      5.07 o 
   4   2   7       31.49       39.36      4.08 o 
   5   2   7       64.83       68.38      5.36 o 
   6   2   7       22.31       26.42      4.87 o 
   7   2   7        2.81        7.58      4.36 o 
   0   3   7      122.98      126.20      7.21 o 
   1   3   7       60.62       58.31      3.97 o 
   2   3   7       15.85       19.03      3.23 o 
   3   3   7      106.84       99.22      5.10 o 
   4   3   7      154.74      153.84      5.91 o 
   5   3   7       29.69       37.70      4.46 o 
   6   3   7       62.13       66.02      5.92 o 
   7   3   7        5.73        7.52      4.46 o 
   1   4   7       17.84       19.45      3.23 o 
   2   4   7       62.20       58.05      4.37 o 
   3   4   7       62.27       66.46      4.63 o 
   4   4   7      108.67      114.71      5.57 o 
   5   4   7       96.12      101.99      5.84 o 
   6   4   7       28.31       29.69      5.03 o 
   7   4   7       86.33       91.22      6.75 o 
   0   5   7       51.28       55.18      5.26 o 
   1   5   7       55.06       61.43      3.83 o 
   2   5   7       62.58       72.02      4.98 o 
   3   5   7        6.60        8.53      3.38 o 
   4   5   7       84.92       95.79      6.81 o 
   5   5   7      103.68      110.64      6.08 o 
   6   5   7      153.28      168.05      9.22 o 
   7   5   7      135.36      129.67      8.31 o 
   1   6   7       19.48       17.78      3.20 o 
   2   6   7       29.82       34.72      3.96 o 
   3   6   7        6.09        8.67      3.50 o 
   4   6   7       17.30       14.28      4.01 o 
   5   6   7       28.88       42.70      4.93 o 
   6   6   7       21.81       25.51      4.92 o 
   0   7   7       51.40       55.98      5.85 o 
   1   7   7       39.17       46.96      3.88 o 
   2   7   7       12.42       21.95      3.76 o 
   3   7   7       22.84       36.05      4.45 o 
   4   7   7       39.26       47.10      5.10 o 
   5   7   7        4.63       16.38      4.67 o 
   6   7   7       88.50      120.21      8.97 o 
   1   8   7       36.06       47.88      4.45 o 
   2   8   7       29.25       31.42      4.56 o 
   3   8   7       48.28       56.37      5.19 o 
   4   8   7       50.03       61.63      5.57 o 
   5   8   7        3.39       13.93      5.57 o 
   0   9   7       23.82       36.46     10.54 o 
   1   9   7       50.70       51.08      5.51 o 
   2   9   7       49.72       56.59      5.82 o 
   3   9   7        2.37       11.33      4.78 o 
   4   9   7       29.68       27.28      5.57 o 
   1  10   7        2.19       13.03      5.70 o 
   2  10   7        0.08        9.78      6.21 o 
   0   0   8      180.35      176.31     10.69 o 
   2   0   8       32.35       33.51      5.35 o 
   4   0   8        7.61        9.94      5.67 o 
   1   1   8       12.46       14.87      3.30 o 
   2   1   8       14.07       16.69      3.38 o 
   3   1   8       15.84       19.17      3.86 o 
   4   1   8        8.08       11.08      4.03 o 
   5   1   8        4.08        3.45      3.77 o 
   0   2   8       50.44       53.47      6.09 o 
   1   2   8       43.45       53.70      4.22 o 
   2   2   8       37.87       44.94      4.48 o 
   3   2   8       25.85       31.88      4.25 o 
   4   2   8       26.49       29.90      4.57 o 
   5   2   8       14.99       21.30      4.65 o 
   1   3   8       20.03       31.04      3.57 o 
   2   3   8       52.77       56.16      4.65 o 
   3   3   8       13.71       22.01      3.98 o 
   4   3   8       32.21       39.86      4.60 o 
   5   3   8       25.17       29.35      4.94 o 
   0   4   8      113.02      122.54      7.81 o 
   1   4   8       52.09       55.19      4.37 o 
   2   4   8       15.07       16.71      3.77 o 
   3   4   8       78.38       86.04      5.45 o 
   4   4   8       67.39       78.08      5.47 o 
   1   5   8       15.62       24.08      3.85 o 
   2   5   8       49.61       54.39      4.80 o 
   3   5   8       18.59       20.90      4.16 o 
   4   5   8       38.37       44.55      5.14 o 
   0   6   8       28.04       22.16      6.54 o 
   1   6   8        6.43       11.40      3.44 o 
   2   6   8       63.14       66.57      4.81 o 
   3   6   8       10.11        9.39      3.89 o 
   1   7   8       16.96       29.25      3.85 o 
                                                 
